# Supplementary material for: Embodied carbon quantification of luminaires using life cycle assessment and CIBSE TM65 methodologies: A comparison case study
Source: J Ind Ecol. 2023 Oct 13;28(1):59–73. doi: 10.1111/jiec.13449 (PMC13128737; doi:10.1111/jiec.13449)
Supplement: Supplementary file 2 — Supporting Information S2: This supporting information provides life cycle inventory data common to TM65 and LCA (Tables S2.1 and S2.2), manufacturing flows used in LCA (Tables S2.3 and S2.4), life cycle impact assessment results obtained through the application of the CML baseline method (Table S2.5 and S2.6), additional LCI data to achieve full compliance with EN 15804 requirements (Table S2.7 and S2.8) and relative LCIA results (Table S2.9 and S2.10). [file 44498_2024_2801005_MOESM2_ESM.xlsx]

## Sheet: CoverSheet
2023 Journal of Industrial Ecology – www.wileyonlinelibrary.com/journal/jie
SUPPORTING INFORMATION FOR:
Mazzei, I., Saint, R., Kay, A. & Pomponi, F. (2023) Embodied Carbon Quantification of Luminaires using Life Cycle Assessment and CIBSE TM65 Methodologies: A Comparison Case Study. Journal of Industrial Ecology.
This supporting information provides life cycle inventory data common to TM65 and LCA (Tables S 2.1 and S 2.2), manufacturing flows used in LCA (Tables S 2.3 and S 2.4), life cycle impact assessment results obtained through the application of the CML baseline method (Table S 2.5 and S 2.6), additional LCI data to achieve full compliance with EN 15804 requirements (Table S 2.7 and S 2.8) and relat…

## Sheet: Table S 2.1
Table S 2.1: Life cycle inventory of bespoke projects used for the LCA and TM65 analyses.
Chandelier 1
Part	Ecoinvent data	TM65 data	Quantity	Unit
Light fittings, Chandelier Body	Aluminium, primary, ingot {IAI Area, EU27 & EFTA}| market for | Cut-off, U	Aluminium	LCA: 63.20	Kg
			TM65: 210.67
Light fittings, Chandelier Body	Aluminium scrap, post-consumer {GLO}| aluminium scrap, post-consumer, Recycled Content cut-off | Cut-off, U	-	LCA: 147.47	Kg
			TM65: -
Light fittings	Nylon 6-6 {RER}| production | Cut-off, U	Nylon 6-6 from ICE Database	LCA: 0.20	Kg
			TM65: 0.20
Chandelier Body	Polymethyl methacrylate, beads {RER}| production | Cut-off, U	ABS	LCA: 6.15	Kg
			TM65: 6.15
Screws, Chandelier Body	Metal working, average for chromium steel product manufacturing {RER}| processing | Cut-off, U	Stainless Steel	LCA: 16.67	Kg
			TM65: 16.67
Screws	Metal working, average for chromium steel product manufacturing {RER}| processing | Cut-off, U	Steel	LCA: 1.41	Kg
			TM65: 1.41
Screws	Brass {RoW}| market for brass | Cut-off, U	Brass	LCA: 0.25	Kg
			TM65: 0.25
Passive Electronics	Electronic component, passive, unspecified {GLO}| production | Cut-off, U	Plastics	LCA: 3.27	Kg
			TM65: 3.27
Drivers, Power Supplies	Electronics, for control units {RER}| production | Cut-off, U	Electronics	LCA: 62.42	Kg
			TM65: 62.42
Light Sources	Light emitting diode {GLO}| production | Cut-off, U	Printed circuit board	LCA: 1.67	Kg
			TM65: 1.67
Cables	Cable, unspecified {GLO}| production | Cut-off, U	Copper	LCA: 3.46	Kg
			TM65: 3.46
Process	Injection moulding {RER}| processing | Cut-off, U	-	LCA: 6.35	Kg
			TM65: -
Process	Impact extrusion of aluminium, 1 stroke {RER}| processing | Cut-off, U	-	LCA: 210.67	Kg
			TM65: -
Process	Sheet rolling, aluminium {RER}| processing | Cut-off, U	-	LCA: 165.80	Kg
			TM65: -
Transport	Transport, freight, lorry 7.5-16 metric ton, EURO5 {RER}| transport, freight, lorry 7.5-16 metric ton, EURO5 | Cut-off, U	-	LCA: 110.75	tkm
			TM65: -
Transport	transport, freight, aircraft, long haul {GLO}| transport, freight, aircraft, belly-freight, long haul | Cut-off, U	-	LCA: 107.30	tkm
			TM65: -
Chandelier 2
Part	Ecoinvent data	TM65 data	Quantity	Unit
Chandelier Body	Aluminium, primary, ingot {IAI Area, EU27 & EFTA}| market for | Cut-off, U	Aluminium	LCA: 87.03	Kg
			TM65: 290.11
Chandelier Body	Aluminium scrap, post-consumer {GLO}| aluminium scrap, post-consumer, Recycled Content cut-off | Cut-off, U	-	LCA: 203.08	Kg
			TM65: -
Chandelier Body	Metal working, average for chromium steel product manufacturing {RER}| processing | Cut-off, U	Steel	LCA: 30.98	Kg
			TM65: 30.98
Chandelier Body	Polycarbonate {RER}| production | Cut-off, U	Polycarbonate	LCA: 4.24	Kg
			TM65: 4.24
Chandelier Body	Flat glass, uncoated {RER}| production | Cut-off, U	Glass	LCA: 58.60	Kg
			TM65: 58.60
Chandelier Body	Polymethyl methacrylate, beads {RER}| production | Cut-off, U	Plastics	LCA: 0.83	Kg
			TM65: 0.83
Passive Electronics	Electronic component, passive, unspecified {GLO}| production | Cut-off, U	Plastics	LCA: 10.32	Kg
			TM65: 10.32
Screws	Metal working, average for chromium steel product manufacturing {RER}| processing | Cut-off, U	Stainless steel	LCA: 12.15	Kg
			TM65: 12.15
Screws	Brass {RoW}| market for brass | Cut-off, U	Brass	LCA: 0.16	Kg
			TM65: 0.16
Magnet	neodymium oxide {CN-FJ}| rare earth oxides production, from rare earth carbonate concentrate | Cut-off, U	-	LCA: 0.23	Kg
			TM65: -
Drivers, Power Supplies	Electronics, for control units {RER}| production | Cut-off, U	Electronics	LCA: 12.78	Kg
			TM65: 12.78
Light Sources	Light emitting diode {GLO}| production | Cut-off, U	Printed circuit board	LCA: 1.94	Kg
			TM65: 1.94
Cables	Cable, unspecified {GLO}| production | Cut-off, U	Copper	LCA: 1.97	Kg
			TM65: 1.97
Others	Synthetic rubber {RER}| production | Cut-off, U	Rubber	LCA: 11.24	Kg
			TM65: 11.24
Process	Injection moulding {RER}| processing | Cut-off, U	-	LCA: 11.24	Kg
			TM65: -
Process	Impact extrusion of aluminium, 1 stroke {RER}| processing | Cut-off, U	-	LCA: 165.60	Kg
			TM65: -
Process	Section bar extrusion, aluminium {RER}| processing | Cut-off, U	-	LCA: 36.36	Kg
			TM65: -
Process	Tempering, flat glass {RER}| processing | Cut-off, U | no raw material	-	LCA: 56.80	Kg
			TM65: -
Transport	Transport, freight, lorry 7.5-16 metric ton, EURO5 {RER}| transport, freight, lorry 7.5-16 metric ton, EURO5 | Cut-off, U	-	LCA: 163.03	tkm
			TM65: -
Transport	transport, freight, aircraft, long haul {GLO}| transport, freight, aircraft, belly-freight, long haul | Cut-off, U	-	LCA: 47.68	tkm
			TM65: -
Chandelier 3
Part	Ecoinvent data	TM65 data	Quantity	Unit
Light fittings, Chandelier Body	Aluminium, primary, ingot {IAI Area, EU27 & EFTA}| market for | Cut-off, U	Aluminium	LCA: 87.31	Kg
			TM65: 291.03
Light fittings, Chandelier Body	Aluminium scrap, post-consumer {GLO}| aluminium scrap, post-consumer, Recycled Content cut-off | Cut-off, U	-	LCA: 203.72	Kg
			TM65: -
Light fittings, Chandelier Body	Metal working, average for chromium steel product manufacturing {RER}| processing | Cut-off, U	Steel	LCA: 303.35	Kg
			TM65: 303.35
Light Fittings	Polycarbonate {RER}| production | Cut-off, U	Polycarbonate	LCA: 2.80	Kg
			TM65: 2.80
Screws, Chandelier Body	Metal working, average for chromium steel product manufacturing {RER}| processing | Cut-off, U	Stainless Steel	LCA: 41.78	Kg
			TM65: 41.78
Passive Electronics	Electronic component, passive, unspecified {GLO}| production | Cut-off, U	Plastics	LCA: 0.12	Kg
			TM65: 0.12
Magnet	neodymium oxide {CN-FJ}| rare earth oxides production, from rare earth carbonate concentrate | Cut-off, U	-	LCA: 0.96	Kg
			TM65: -
Drivers, Power Supplies	Electronics, for control units {RER}| production | Cut-off, U	Electronics	LCA: 22.56	Kg
			TM65: 22.56
Light Sources	Light emitting diode {GLO}| production | Cut-off, U	Printed circuit board	LCA: 4.24	Kg
			TM65: 4.24
Cables	Cable, unspecified {GLO}| production | Cut-off, U	Copper	LCA: 3.50	Kg
			TM65: 3.50
Process	Impact extrusion of aluminium, 1 stroke {RER}| processing | Cut-off, U	-	LCA: 291.0	Kg
			TM65: -
Process	Sheet rolling, aluminium {RER}| processing | Cut-off, U	-	LCA: 227.84	Kg
			TM65: -
Transport	Transport, freight, lorry 7.5-16 metric ton, EURO5 {RER}| transport, freight, lorry 7.5-16 metric ton, EURO5 | Cut-off, U	-	LCA: 170.0	tkm
			TM65: -
Transport	transport, freight, aircraft, long haul {GLO}| transport, freight, aircraft, belly-freight, long haul | Cut-off, U	-	LCA: 86.39	tkm
			TM65: -

## Sheet: Table S 2.2
Table S 2.2: Life cycle inventory for standard products used for the LCA and TM65 analyses.
Fitting 1
Part	Ecoinvent data	TM65 data	Quantity	Unit
Fitting Body	Aluminium, primary, ingot {IAI Area, EU27 & EFTA}| market for | Cut-off, U	Aluminium	LCA: 0.015	Kg
			TM65: 0.05
Fitting Body	Aluminium scrap, post-consumer {GLO}| aluminium scrap, post-consumer, Recycled Content cut-off | Cut-off, U	-	LCA: 0.035	Kg
			TM65: -
Fitting Body	Flat glass, uncoated {RER}| production | Cut-off, U	Glass	LCA: 0.001	Kg
			TM65: 0.001
Optic	Polymethyl methacrylate, beads {RER}| production | Cut-off, U	ABS	LCA: 0.0001	Kg
			TM65: 0.0001
Screws	Metal working, average for chromium steel product manufacturing {RER}| processing | Cut-off, U	Stainless Steel	LCA: 0.004	Kg
			TM65: 0.004
Screws	Brass {RoW}| market for brass | Cut-off, U	Brass	LCA: 0.0001	Kg
			TM65: 0.0001
Drivers, Power Supplies	Electronics, for control units {RER}| production | Cut-off, U	Electronics	LCA: 0.01	Kg
			TM65: 0.01
Light Sources	Light emitting diode {GLO}| production | Cut-off, U	Printed circuit board	LCA: 0.0003	Kg
			TM65: 0.0003
Cables	Cable, unspecified {GLO}| production | Cut-off, U	Copper	LCA: 0.02	Kg
			TM65: 0.02
Others	Tetrafluoroethylene {RER}| production | Cut-off, U	ABS	LCA: 0.0001	Kg
			TM65: 0.0001
Others	Synthetic rubber {RER}| production | Cut-off, U	Rubber/Silicone	LCA: 0.0002	Kg
			TM65: 0.0002
Others	Silicone product {RER}| production | Cut-off, U	Rubber/Silicone	LCA: 0.0001	Kg
			TM65: 0.0001
Process	Injection moulding {RER}| processing | Cut-off, U	-	LCA: 0.0001	Kg
			TM65: -
Process	Impact extrusion of aluminium, 1 stroke {RER}| processing | Cut-off, U	-	LCA: 0.05	Kg
			TM65: -
Transport	Transport, freight, lorry 7.5-16 metric ton, EURO5 {RER}| transport, freight, lorry 7.5-16 metric ton, EURO5 | Cut-off, U	-	LCA: 0.011	tkm
			TM65: -
Transport	transport, freight, aircraft, long haul {GLO}| transport, freight, aircraft, belly-freight, long haul | Cut-off, U	-	LCA: 0.012	tkm
			TM65: -
Transport	transport, freight, sea, container ship {GLO}| transport, freight, sea, container ship | Cut-off, U	-	LCA: 0.005	tkm
			TM65: -
Fitting 2
Part	Ecoinvent data	TM65 data	Quantity	Unit
Fitting Body	Aluminium, primary, ingot {IAI Area, EU27 & EFTA}| market for | Cut-off, U	Aluminium	LCA: 0.0813	Kg
			TM65: 0.27
Fitting Body	Aluminium scrap, post-consumer {GLO}| aluminium scrap, post-consumer, Recycled Content cut-off | Cut-off, U	-	LCA: 0.1897	Kg
			TM65: -
Track Adaptor	Polycarbonate {RER}| production | Cut-off, U	Polycarbonate	LCA: 0.04	Kg
			TM65: 0.04
Optic	Polymethyl methacrylate, beads {RER}| production | Cut-off, U	ABS	LCA: 0.04	Kg
			TM65: 0.04
Fitting Body/Screws	Brass {RoW}| market for brass | Cut-off, U	Brass	LCA: 0.004	Kg
			TM65: 0.004
Screws	Metal working, average for chromium steel product manufacturing {RER}| processing | Cut-off, U	Stainless Steel	LCA: 0.004	Kg
			TM65: 0.004
Screws	Metal working, average for chromium steel product manufacturing {RER}| processing | Cut-off, U	Steel	LCA: 0.004	Kg
			TM65: 0.004
Drivers, Power Supplies	Electronics, for control units {RER}| production | Cut-off, U	Electronics	LCA: 0.074	Kg
			TM65: 0.074
Light Sources	Light emitting diode {GLO}| production | Cut-off, U	Printed circuit board	LCA: 0.0003	Kg
			TM65: 0.0003
Cables	Cable, unspecified {GLO}| production | Cut-off, U	Copper	LCA: 0.001	Kg
			TM65: 0.001
Process	Injection moulding {RER}| processing | Cut-off, U	-	LCA: 0.04	Kg
			TM65: -
Process	Impact extrusion of aluminium, 1 stroke {RER}| processing | Cut-off, U	-	LCA: 0.86	Kg
			TM65: -
Transport	Transport, freight, lorry 7.5-16 metric ton, EURO5 {RER}| transport, freight, lorry 7.5-16 metric ton, EURO5 | Cut-off, U	-	LCA: 0.37	tkm
			TM65: -
Transport	transport, freight, aircraft, long haul {GLO}| transport, freight, aircraft, belly-freight, long haul | Cut-off, U	-	LCA: 0.63	tkm
			TM65: -
Transport	transport, freight, sea, container ship {GLO}| transport, freight, sea, container ship | Cut-off, U	-	LCA: 0.98	tkm
			TM65: -
Fitting 3
Part	Ecoinvent data	TM65 data	Quantity	Unit
Fitting Body	Aluminium, primary, ingot {IAI Area, EU27 & EFTA}| market for | Cut-off, U	Aluminium	LCA: 0.06	Kg
			TM65: 0.06
Fitting Body	Aluminium scrap, post-consumer {GLO}| aluminium scrap, post-consumer, Recycled Content cut-off | Cut-off, U	Recycled Aluminium	LCA: 0.91	Kg
			TM65: 0.91a
Optic	Silicone product {RER}| production | Cut-off, U	Silicone	LCA: 0.013	Kg
			TM65: 0.013
Optic	Phenolic resin {RER}| production | Cut-off, U	Insulation	LCA: 0.007	Kg
			TM65: 0.007
Screws	Metal working, average for chromium steel product manufacturing {RER}| processing | Cut-off, U	Stainless Steel	LCA: 0.001	Kg
			TM65: 0.001
Screws	Metal working, average for chromium steel product manufacturing {RER}| processing | Cut-off, U	Steel	LCA: 0.001	Kg
			TM65: 0.001
Drivers, Power Supplies	Electronics, for control units {RER}| production | Cut-off, U	Electronics	LCA: 0.13	Kg
			TM65: 0.13
Light Sources	Light emitting diode {GLO}| production | Cut-off, U	Printed circuit board	LCA: 0.0005	Kg
			TM65: 0.0005
Cables	Cable, unspecified {GLO}| production | Cut-off, U	Copper	LCA: 0.08	Kg
			TM65: 0.08
Process	Injection moulding {RER}| processing | Cut-off, U	-	LCA: 0.02	Kg
			TM65: -
Process	Impact extrusion of aluminium, 1 stroke {RER}| processing | Cut-off, U	-	LCA: 0.39	Kg
			TM65: -
Transport	Transport, freight, lorry 7.5-16 metric ton, EURO5 {RER}| transport, freight, lorry 7.5-16 metric ton, EURO5 | Cut-off, U	-	LCA: 0.20	tkm
			TM65: -
Transport	transport, freight, aircraft, long haul {GLO}| transport, freight, aircraft, belly-freight, long haul | Cut-off, U	-	LCA: 0.29	tkm
			TM65: -
Transport	transport, freight, sea, container ship {GLO}| transport, freight, sea, container ship | Cut-off, U	-	LCA: 1.64	tkm
			TM65: -
a TM65 was applied through a longhand calculation, therefore the embodied carbon coefficient corresponding to Recycled Aluminium could be applied to the product. The coefficient was obtained from the ICE database (Embodied Carbon Footprint Database - Circular Ecology, https://circularecology.com/embodied-carbon-footprint-database.html).

## Sheet: Table S 2.3
Table S 2.3: Life cycle inventory for the manufacturing stage in the LCA analysis of bespoke projects. Customised data refer to modifications of the original dataset to reflect the Scottish electricity grid.
Process	Ecoinvent data	Quantity			Unit
		Chandelier 1	Chandelier 2	Chandelier 3
Manufacturing	Scotland Renewable Electricity (customised)	48.57	49.88	42.03	kWh
Manufacturing	Laser machining, metal, with CO2-laser, 3200W power {SCOTLAND}| laser machining, metal, with CO2-laser, 3200W power | Cut-off, U	0.05	0.25	9.75	h
Anodising	Anodising, aluminium sheet {RER}| processing | Cut-off, U (customised)	1.37	11.12	5.1	m2
Anodising	Tap water {Europe without Switzerland}| tap water production, conventional treatment | Cut-off, U	201	148	259	kg
Painting	Coating powder {RER}| production | Cut-off, U	0.49	0.17	0.97	kg
Painting	Scotland Renewable Electricity (customised)	14.07	2.81	8.44	kWh
Painting	Propane {GLO}| market for | Cut-off, U	0.86	0.17	0.52	kg

## Sheet: Table S 2.4
Table S 2.4: Life cycle inventory for the manufacturing stage in the LCA analysis of standard products. Customised data refer to modifications of the original dataset to reflect the Scottish electricity grid.
Process	Ecoinvent data	Quantity			Unit
		Fitting 1	Fitting 2	Fitting 3
Manufacturing	Scotland Renewable Electricity (customised)	2	5.7	11.46	kWh
Manufacturing	Laser machining, metal, with CO2-laser, 3200W power {SCOTLAND}| laser machining, metal, with CO2-laser, 3200W power | Cut-off, U	-	0.002	-	h
Anodising	Anodising, aluminium sheet {RER}| processing | Cut-off, U (customised)	0.01	0.07	0.006	m2
Anodising	Tap water {Europe without Switzerland}| tap water production, conventional treatment | Cut-off, U	3.5	4.5	1.5	kg
Painting	Coating powder {RER}| production | Cut-off, U	-	0.004	-	kg
Painting	Scotland Renewable Electricity (customised)	-	3.89	-	kWh
Painting/	Propane {GLO}| market for | Cut-off, U	-	0.17	1	kg
Manufacturing

## Sheet: Table S 2.5
Table S 2.5: LCIA results of LCA analysis carried out on the three bespoke chandeliers for life cycle stages A1-C4.
			Chandelier 1							Chandelier 2							Chandelier 3
Impact category	Unit	Total	A1-A2	A3	A4	B3	B6	C2-C4	Total	A1-A2	A3	A4	B3	B6	C2-C4	Total	A1-A2	A3	A4	B3	B6	C2-C4
RDP - A	kg Sb eq	5.99699	3.52023	0.00120844	0.00331489	1.93605	0.535196	0.00099828	6.19872	5.28189	0.00155372	0.00233964	0.427214	0.485178	0.000545652	3.0843	0.950743	0.0103935	0.00127231	0.769827	1.35084	0.00121842
RDP - FF	MJ	1.5589e+06	44981	214.188	9796.95	31114.6	1.47174e+06	1046.88	284621	34332.5	362.611	2034.88	10967.9	236688	234.822	1.04667e+06	44343.8	1198.91	1106.58	21675.6	977238	1106.77
GWP	kg CO2 eq	115712	3984.89	13.7917	697.521	2743.88	108117	155.034	21984.9	3042.66	28.6486	138.787	982.109	17737.9	54.7172	71372.5	4021.01	92.5219	75.4734	1946.05	65137	100.451
ODP	kg CFC-11 eq	0.00827682	0.000335231	1.68533e-06	0.000131221	0.000240199	0.00755048	1.79951e-05	0.0025089	0.00023141	3.16613e-06	2.6862e-05	6.58583e-05	0.00217811	3.49191e-06	0.00631702	0.000285633	7.15665e-06	1.46077e-05	0.000124355	0.00586593	1.93458e-05
EP - H	kg 1,4-DB eq	71859.5	17644.7	17.0456	56.0555	12688.5	39897.6	1555.68	30089.5	12212	39.3417	56.3667	3162.35	14411.7	207.8	53258.2	16132.2	254.452	30.6526	5869.32	30771.1	200.502
EP - F		59558.4	15774.8	22.8373	22.1928	11718.4	31543	477.116	24730.8	10306.1	51.7889	25.1723	2756.55	10605.2	986.005	59059.3	10553.5	253.406	13.6889	5047.84	42158.3	1032.56
EP - M		1.69364e+08	3.14984e+07	24533.3	53399.5	2.07183e+07	1.14973e+08	2.09549e+06	4.9541e+07	2.28348e+07	55956.2	47090.4	6.0298e+06	1.50589e+07	5.51443e+06	9.05602e+07	2.99829e+07	276579	25608.1	1.15555e+07	4.28614e+07	5.85824e+06
EP - T		86.3429	20.4126	0.0237418	0.265496	15.093	48.5379	2.01019	40.8293	14.5515	0.0793913	0.171398	3.89102	22.0813	0.0547965	68.0839	19.413	0.208844	0.0932074	7.27413	41.0224	0.0722504
POP	kg C2H4 eq	19.359	1.61413	0.00389221	0.0812019	1.08081	16.513	0.0659521	5.00677	1.66851	0.00800644	0.0260439	0.486057	2.80948	0.00867777	14.769	1.48373	0.0197293	0.0141628	0.992669	12.2111	0.0476499
AP	kg SO2 eq	291.509	25.0226	0.0708428	3.3494	17.0905	245.275	0.700446	88.5584	20.2388	0.141705	0.477522	5.67151	61.8824	0.146371	291.221	21.98	0.403044	0.25968	11.1114	256.965	0.501063
EuP	kg PO43- eq	230.523	16.275	0.0371883	4.29494	11.8152	197.34	0.761386	64.1165	12.3559	0.0829067	0.499668	3.84798	47.1957	0.134309	153.051	13.7489	0.280747	0.271723	7.51192	130.562	0.676253

## Sheet: Table S 2.6
Table S 2.6: LCIA results of LCA analysis carried out on the three catalogue products for life cycle stages A1-C4.
			Fitting 1							Fitting 2							Fitting 3
Impact category	Unit	Total	A1-A2	A3	A4	B3	B6	C2-C4	Total	A1-A2	A3	A4	B3	B6	C2-C4	Total	A1-A2	A3	A4	B3	B6	C2-C4
RDP - A	kg Sb eq	0.00170339	0.000588698	1.32027e-05	2.00545e-07	0.000311568	0.000784191	5.53081e-06	0.00695675	0.00237305	7.38732e-05	1.01741e-06	0.00210516	0.00240635	-2.70375e-06	0.0155978	0.00492532	8.75211e-05	2.77647e-06	0.00383189	0.00674313	7.13174e-06
RDP - FF	MJ	591.182	8.83804	3.21784	0.174421	5.17632	567.305	6.47052	1862.34	58.2521	24.6343	0.884877	36.8318	1740.82	0.913679	5080.21	70.8855	66.5413	2.4148	55.3455	4878.17	6.8606
GWP	kg CO2 eq	40.1431	0.779254	0.251934	0.0118963	0.457815	37.8133	0.828961	127.219	5.00491	1.40511	0.0603524	3.15199	116.033	1.56317	339.238	6.14471	2.13773	0.1647	4.86712	325.15	0.773886
ODP	kg CFC-11 eq	4.04751e-06	4.7115e-07	1.69386e-08	2.3025e-09	3.89019e-08	3.40528e-06	1.12943e-07	1.14324e-05	4.29933e-07	1.97858e-07	1.16811e-08	3.22556e-07	1.04494e-05	2.09794e-08	3.11954e-05	5.78788e-07	7.30704e-07	3.18773e-08	4.5224e-07	2.92815e-05	1.20293e-07
EP - H	kg 1,4-DB eq	31.7431	8.61371	0.310896	0.00483153	2.05923	17.8632	2.89122	94.2251	19.4273	1.64901	0.0245114	13.7019	54.8147	4.60761	232.34	50.4957	1.95856	0.0668908	24.5919	153.603	1.62429
EP - F		45.4638	6.25994	0.533526	0.00215767	1.89369	24.4737	12.3009	125.328	16.8316	2.67762	0.0109463	12.7067	75.0995	18.0013	281.636	40.8282	2.99097	0.0298722	22.9443	210.445	4.39795
EP - M		106667	9646.88	426.306	4.03641	3401.38	24881.8	68307	231785	33719.4	2242.17	20.4775	21856.8	76351.9	97594.6	344614	66354.1	2575.02	55.8826	38880.8	213955	22793.5
EP - T		0.0314136	0.00425663	0.000345702	1.46916e-05	0.00245563	0.0238143	0.000526622	0.114842	0.0230435	0.00199292	7.45334e-05	0.0163384	0.0730761	0.000316342	0.273572	0.0364533	0.00270615	0.000203399	0.0290652	0.204775	0.000368522
POP	kg C2H4 eq	0.00791048	0.000312865	4.01799e-05	2.23238e-06	0.000185761	0.00708875	0.000280697	0.0248753	0.00164361	0.000298341	1.13253e-05	0.00112613	0.0217524	4.34746e-05	0.0660069	0.00225953	0.000688013	3.09065e-05	0.00178338	0.060955	0.000290085
AP	kg SO2 eq	0.162186	0.00626949	0.000833037	4.09313e-05	0.00284994	0.149173	0.00301934	0.51301	0.0296055	0.00543353	0.000207653	0.0193137	0.45775	0.000699293	1.37269	0.0448535	0.0103285	0.000566679	0.0312269	1.28272	0.00299695
EuP	kg PO43- eq	0.0865562	0.00412083	0.000638491	4.28295e-05	0.0019632	0.0757936	0.00399724	0.271386	0.0195804	0.00378584	0.000217283	0.0143131	0.232579	0.000910677	0.715137	0.0303523	0.0065599	0.00059296	0.0216709	0.651737	0.00422308

## Sheet: Table S 2.7
Table S 2.7: LCI revisions and additions to comply with EN 15804 for bespoke chandeliers.
Chandelier 1
Part	Ecoinvent data	Quantity	Unit
Chandelier Body (A1-A2)	Aluminium, primary, ingot {IAI Area, EU27 & EFTA}| market for | Cut-off, U	89.74	Kg
Chandelier Body (A1-A2)	Aluminium scrap, post-consumer {GLO}| aluminium scrap, post-consumer, Recycled Content cut-off | Cut-off, U	209.4	Kg
Packaging (A1-A2)	Hardwood + plywood	189 + 112	Kg
Manufacturing waste (A3)	Aluminium Scrap | prepared for melting {RER} | Cut-off, U	88.5	Kg
Installation waste (A5)	Waste wood	301	Kg
Installation (A5)	US grid (8 hour drilling, 100W power drill)	0.8	kWh
Deconstruction (C1)	US grid (8 hour drilling, 100W power drill)	0.8	kWh
Chandelier 2
Part	Ecoinvent data	Quantity	Unit
Chandelier Body (A1-A2)	Aluminium, primary, ingot {IAI Area, EU27 & EFTA}| market for | Cut-off, U	123.6	Kg
Chandelier Body (A1-A2)	Aluminium scrap, post-consumer {GLO}| aluminium scrap, post-consumer, Recycled Content cut-off | Cut-off, U	288.4	Kg
Packaging (A1-A2)	Hardwood + plywood	13 + 54	Kg
Manufacturing waste (A3)	Aluminium Scrap | prepared for melting {RER} | Cut-off, U	121.8	Kg
Installation waste (A5)	Waste wood	67	Kg
Installation (A5)	FR grid (8 hour drilling, 100W power drill)	0.8	kWh
Deconstruction (C1)	FR grid (8 hour drilling, 100W power drill)	0.8	kWh
Chandelier 3
Part	Ecoinvent data	Quantity	Unit
Chandelier Body (A1-A2)	Aluminium, primary, ingot {IAI Area, EU27 & EFTA}| market for | Cut-off, U	175.07	Kg
Chandelier Body (A1-A2)	Aluminium scrap, post-consumer {GLO}| aluminium scrap, post-consumer, Recycled Content cut-off | Cut-off, U	407.86	Kg
Packaging (A1-A2)	Hardwood + plywood	270 + 150	Kg
Manufacturing waste (A3)	Aluminium Scrap | prepared for melting {RER} | Cut-off, U	122.23	Kg
Installation waste (A5)	Waste wood	420	Kg
Installation (A5)	UK grid (8 hour drilling, 100W power drill)	0.8	kWh
Deconstruction (C1)	UK grid (8 hour drilling, 100W power drill)	0.8	kWh

## Sheet: Table S 2.8
Table S 2.8: LCI revisions and additions to comply with EN 15804 for catalogue products.
Fitting 1
Part	Ecoinvent data	Quantity	Unit
Fitting Body (A1-A2)	Aluminium, primary, ingot {IAI Area, EU27 & EFTA}| market for | Cut-off, U	0.05	Kg
Fitting Body (A1-A2)	Aluminium scrap, post-consumer {GLO}| aluminium scrap, post-consumer, Recycled Content cut-off | Cut-off, U	0.116	Kg
Packaging (A1-A2)	Corrugated board box {RER} | market for corrugated board box | Cut-off, U	0.017	Kg
Manufacturing waste (A3)	Aluminium Scrap | prepared for melting {RER} | Cut-off, U	0.116	Kg
Installation waste (A5)	Waste paper	0.017	Kg
Installation (A5)	UK grid (10 min drilling, 100W power drill)	0.017	kWh
Deconstruction (C1)	UK grid (10 min drilling, 100W power drill)	0.017	kWh
Fitting 2
Part	Ecoinvent data	Quantity	Unit
Fitting Body (A1-A2)	Aluminium, primary, ingot {IAI Area, EU27 & EFTA}| market for | Cut-off, U	0.627	Kg
Fitting Body (A1-A2)	Aluminium scrap, post-consumer {GLO}| aluminium scrap, post-consumer, Recycled Content cut-off | Cut-off, U	0.229	Kg
Packaging (A1-A2)	Corrugated board box {RER} | market for corrugated board box | Cut-off, U	0.103	Kg
Manufacturing waste (A3)	Aluminium Scrap | prepared for melting {RER} | Cut-off, U	0.584	Kg
Installation waste (A5)	Waste paper	0.103	Kg
Installation (A5)	UK grid (10 min drilling, 100W power drill)	0.017	kWh
Deconstruction (C1)	UK grid (10 min drilling, 100W power drill)	0.017	kWh
Fitting 3
Part	Ecoinvent data	Quantity	Unit
Fitting Body (A1-A2)	Aluminium, primary, ingot {IAI Area, EU27 & EFTA}| market for | Cut-off, U	0.12	Kg
Fitting Body (A1-A2)	Aluminium scrap, post-consumer {GLO}| aluminium scrap, post-consumer, Recycled Content cut-off | Cut-off, U	1.82	Kg
Packaging (A1-A2)	Corrugated board box {RER} | market for corrugated board box | Cut-off, U	0.236	Kg
Manufacturing waste (A3)	Aluminium Scrap | prepared for melting {RER} | Cut-off, U	0.974	Kg
Installation waste (A5)	Waste paper	0.103	Kg
Installation (A5)	UK grid (10 min drilling, 100W power drill)	0.017	kWh
Deconstruction (C1)	UK grid (10 min drilling, 100W power drill)	0.017	kWh

## Sheet: Table S 2.9
Table S 2.9: LCIA results of LCA analysis carried out on the three bespoke chandeliers for life cycle stages A1-C4, with the inclusion of stages A5 and C1, according to standard EN 15804.
	Chandelier 1									Chandelier 2									Chandelier 3
Impact category	Unit	Total	A1-A2	A3	A4	A5	B3	B6	C1	C2-C4	Total	A1-A2	A3	A4	A5	B3	B6	C1	C2-C4	Total	A1-A2	A3	A4	A5	B3	B6		C2-C4
RDP - A	kg Sb eq	6.00423	3.52229	0.00287818	0.00599198	1.83522e-06	1.93605	0.535196	1.83522e-06	0.00181543	6.20507	5.28538	0.00385174	0.00269901	2.20347e-06	0.427214	0.485178	2.20347e-06	0.00074564	3.08961	0.961817	0.00240635	0.00201841	3.56167e-06	0.769827	1.35084	3.56167e-06	0.00268789
RDP - FF	MJ	1.5725e+06	49639.7	382.724	17708.9	5.04671	31114.6	1.47174e+06	2.57661	1903.8	289674	38753.2	594.562	2347.43	1.07493	10967.9	236688	1.07493	320.887	1.06199e+06	57444	1431.68	1755.49	2.57661	21675.6	977238	2.57661	2441.58
GWP	kg CO2 eq	116826	4382.11	39.9652	1260.84	0.370739	2743.88	108117	0.370739	281.938	22476.2	3456.41	64.6705	160.105	0.0805579	982.109	17737.9	0.0805579	74.7717	72753.2	5212.44	116.033	119.732	0.171742	1946.05	65137	0.171742	221.6
ODP	kg CFC-11 eq	0.00842647	0.000362532	3.27941e-06	0.000237194	2.58911e-08	0.000240199	0.00755048	2.58911e-08	3.27251e-05	0.00254615	0.000261045	5.36003e-06	3.0988e-05	9.892e-09	6.58583e-05	0.00217811	9.892e-09	4.77174e-06	0.00644321	0.000376595	1.04494e-05	2.31738e-05	1.54662e-08	0.000124355	0.00586593	1.54662e-08	4.26776e-05
EP - H	kg 1,4-DB eq	73903	18318.5	67.7161	101.326	0.136811	12688.5	39897.6	0.136811	2829.09	31235	13202.8	109.078	65.0247	0.0654514	3162.35	14411.7	0.0654514	283.96	55909.7	18723.4	54.8147	48.6277	0.0811318	5869.32	30771.1	0.0811318	442.316
EP - F		68038.4	15666.7	8202.27	40.1156	0.108163	11718.4	31543	0.108163	867.661	37021.9	10974.8	11308.9	29.0388	0.048164	2756.55	10605.2	0.048164	1347.39	62284.1	12703	75.0995	21.7162	0.111156	5047.84	42158.3	0.111156	2277.86
EP - M		1.71411e+08	3.00927e+07	1.71822e+06	96524.7	394.251	2.07183e+07	1.14973e+08	394.251	3.81076e+06	5.67969e+07	2.57313e+07	2.38693e+06	54323.5	68.3909	6.0298e+06	1.50589e+07	68.3909	7.53553e+06	1.06973e+08	3.95157e+07	76351.9	40625	113.009	1.15555e+07	4.28614e+07	113.009	1.29235e+07
EP - T		88.8959	21.0811	0.0480148	0.47991	0.00016644	15.093	48.5379	0.00016644	3.65564	42.2456	15.8877	0.112797	0.197725	0.000100283	3.89102	22.0813	0.000100283	0.07488	71.9865	23.3094	0.0730761	0.147865	0.000108161	7.27413	41.0224	0.000108161	0.159387
POP	kg C2H4 eq	19.5897	1.72195	0.00701711	0.14678	5.66243e-05	1.08081	16.513	5.66243e-05	0.119937	5.12074	1.77097	0.0123072	0.0300442	1.27594e-05	0.486057	2.80948	1.27594e-05	0.0118583	15.1477	1.79458	0.0217524	0.0224681	3.2196e-05	0.992669	12.2111	3.2196e-05	0.105118
AP	kg SO2 eq	297.141	27.3017	0.144073	6.05436	0.000841064	17.0905	245.275	0.000841064	1.2738	91.1965	22.6486	0.24249	0.55087	0.000281043	5.67151	61.8824	0.000281043	0.200018	298.577	28.5241	0.45775	0.411959	0.000677521	11.1114	256.965	0.000677521	1.10536
EuP	kg PO43- eq	235.766	17.3622	0.100013	7.76351	0.00067669	11.8152	197.34	0.00067669	1.38462	65.4956	13.5222	0.16937	0.576417	0.000214342	3.84798	47.1957	0.000214342	0.183534	157.287	17.0567	0.232579	0.431064	0.000344243	7.51192	130.562	0.000344243	1.49184

[truncated: 2 more sheets: Table S 2.10, Table S 2.11]
